# Supplementary material for: A latent scale model to minimize subjectivity in the analysis of visual rating data for the National Turfgrass Evaluation Program
Source: Front Plant Sci. 2023 Jul 6;14:1135918. doi: 10.3389/fpls.2023.1135918 (PMC10390229; doi:10.3389/fpls.2023.1135918)
Supplement: Supplementary file 1 [file DataSheet_1.csv]

ENTRY_NAME	EFF_LMM	STD_LMM	Z_LMM	P_LMM	2.5LMM	97.5LMM	TEST_LOC	EFF_RSM	2.5RSM	97.5RSM	STD_RSM
A10-280	0.342	0.140	2.446	0.014	0.068	0.616	Raleigh, NC	0.631	0.257	0.998	0.223
A11-26	-0.026	0.140	-0.188	0.851	-0.300	0.248	Raleigh, NC	0.332	-0.064	0.728	0.234
A11-38	-1.412	0.140	-10.098	0.000	-1.686	-1.138	Raleigh, NC	-1.161	-1.549	-0.768	0.246
A11-40	-0.658	0.140	-4.704	0.000	-0.932	-0.384	Raleigh, NC	-0.097	-0.502	0.283	0.217
A12-34	-0.623	0.140	-4.453	0.000	-0.897	-0.349	Raleigh, NC	-0.276	-0.664	0.111	0.204
A13-1	0.026	0.140	0.188	0.851	-0.248	0.300	Raleigh, NC	0.285	-0.089	0.652	0.195
A15-6	0.386	0.140	2.760	0.006	0.112	0.660	Raleigh, NC	0.415	0.027	0.813	0.203
A16-1	-0.509	0.140	-3.638	0.000	-0.783	-0.235	Raleigh, NC	-0.339	-0.717	0.067	0.223
A16-17	-0.175	0.140	-1.254	0.210	-0.450	0.099	Raleigh, NC	-0.019	-0.381	0.343	0.185
A16-2	-0.509	0.140	-3.638	0.000	-0.783	-0.235	Raleigh, NC	-0.215	-0.628	0.188	0.220
A16-7	-0.500	0.140	-3.575	0.000	-0.774	-0.226	Raleigh, NC	-0.180	-0.551	0.198	0.215
A99-2897	-0.079	0.140	-0.565	0.572	-0.353	0.195	Raleigh, NC	0.374	-0.025	0.793	0.230
AKB3128	0.105	0.140	0.753	0.452	-0.169	0.379	Raleigh, NC	0.042	-0.338	0.421	0.218
AKB3179	-0.658	0.140	-4.704	0.000	-0.932	-0.384	Raleigh, NC	-0.541	-0.912	-0.161	0.196
AKB3241	-0.833	0.140	-5.959	0.000	-1.107	-0.559	Raleigh, NC	-0.651	-1.021	-0.255	0.215
After Midnight	0.632	0.140	4.516	0.000	0.357	0.906	Raleigh, NC	0.554	0.176	0.938	0.241
Amaze (NAI-14-133)	-1.298	0.140	-9.283	0.000	-1.572	-1.024	Raleigh, NC	-0.500	-0.905	-0.094	0.254
Aviator II (NAI-15-84)	-1.088	0.140	-7.778	0.000	-1.362	-0.814	Raleigh, NC	-0.811	-1.201	-0.430	0.209
BAR PP 71213	-0.421	0.140	-3.011	0.003	-0.695	-0.147	Raleigh, NC	-0.002	-0.387	0.384	0.219
BAR PP 7236V	0.342	0.140	2.446	0.014	0.068	0.616	Raleigh, NC	0.503	0.135	0.887	0.221
BAR PP 7309V	0.000	0.140	0.000	1.000	-0.274	0.274	Raleigh, NC	0.030	-0.354	0.398	0.229
BAR PP 79366	0.465	0.140	3.324	0.001	0.191	0.739	Raleigh, NC	0.503	0.112	0.879	0.231
BAR PP 79494	0.561	0.140	4.014	0.000	0.287	0.836	Raleigh, NC	0.531	0.150	0.929	0.229
BAR PP 7K426	-0.132	0.140	-0.941	0.347	-0.406	0.143	Raleigh, NC	0.169	-0.226	0.552	0.229
Babe	-0.658	0.140	-4.704	0.000	-0.932	-0.384	Raleigh, NC	-0.308	-0.690	0.085	0.199
Barserati (BAR PP 110358)	0.816	0.140	5.833	0.000	0.542	1.090	Raleigh, NC	0.931	0.549	1.304	0.205
Barvette HGT®	0.816	0.140	5.833	0.000	0.542	1.090	Raleigh, NC	0.957	0.581	1.332	0.274
Blue Devil	0.035	0.140	0.251	0.802	-0.239	0.309	Raleigh, NC	0.324	-0.048	0.689	0.209
Blue Gem (NAI-13-9)	0.149	0.140	1.066	0.286	-0.125	0.423	Raleigh, NC	0.794	0.401	1.177	0.229
Blue Knight	-1.526	0.140	-10.914	0.000	-1.800	-1.252	Raleigh, NC	-1.172	-1.569	-0.771	0.281
Bombay (GO-22B23)	0.395	0.140	2.823	0.005	0.121	0.669	Raleigh, NC	0.576	0.188	0.934	0.204
Cloud (GO-2425)	0.553	0.140	3.952	0.000	0.279	0.827	Raleigh, NC	0.589	0.212	0.967	0.218
Comanche (NAI-14-176)	-1.316	0.140	-9.408	0.000	-1.590	-1.042	Raleigh, NC	-0.877	-1.284	-0.479	0.218
DLFPS-340/3364	-0.325	0.140	-2.321	0.020	-0.599	-0.050	Raleigh, NC	-0.128	-0.526	0.253	0.201
DLFPS-340/3438	-0.596	0.140	-4.265	0.000	-0.871	-0.322	Raleigh, NC	-0.150	-0.532	0.232	0.204
DLFPS-340/3444	-0.228	0.140	-1.631	0.103	-0.502	0.046	Raleigh, NC	0.035	-0.338	0.426	0.211
DLFPS-340/3446	-0.553	0.140	-3.952	0.000	-0.827	-0.279	Raleigh, NC	-0.283	-0.673	0.097	0.227
DLFPS-340/3455	-0.491	0.140	-3.512	0.000	-0.765	-0.217	Raleigh, NC	-0.050	-0.419	0.314	0.197
DLFPS-340/3494	-0.351	0.140	-2.509	0.012	-0.625	-0.077	Raleigh, NC	0.189	-0.188	0.574	0.197
DLFPS-340/3500	-0.667	0.140	-4.767	0.000	-0.941	-0.393	Raleigh, NC	0.008	-0.373	0.392	0.223
DLFPS-340/3548	-1.070	0.140	-7.652	0.000	-1.344	-0.796	Raleigh, NC	-0.696	-1.073	-0.321	0.218
DLFPS-340/3549	-0.649	0.140	-4.641	0.000	-0.923	-0.375	Raleigh, NC	-0.268	-0.640	0.110	0.203
DLFPS-340/3550	0.675	0.140	4.830	0.000	0.401	0.950	Raleigh, NC	0.677	0.309	1.047	0.194
DLFPS-340/3551	0.368	0.140	2.634	0.008	0.094	0.643	Raleigh, NC	0.443	0.082	0.805	0.212
DLFPS-340/3552	0.114	0.140	0.815	0.415	-0.160	0.388	Raleigh, NC	-0.080	-0.443	0.299	0.205
DLFPS-340/3553	-0.553	0.140	-3.952	0.000	-0.827	-0.279	Raleigh, NC	-0.319	-0.696	0.078	0.204
DLFPS-340/3556	-0.281	0.140	-2.007	0.045	-0.555	-0.007	Raleigh, NC	0.076	-0.299	0.432	0.195
Dublin (PST-K15-157)	-0.588	0.140	-4.202	0.000	-0.862	-0.314	Raleigh, NC	-0.405	-0.741	-0.075	0.197
Electric (PST-K11-118)	0.664	0.146	4.543	0.000	0.378	0.951	Raleigh, NC	0.312	-0.050	0.690	0.190
Finish Line (NAI-14-178)	-1.184	0.140	-8.468	0.000	-1.458	-0.910	Raleigh, NC	-0.556	-0.960	-0.131	0.232
Heartland (NAI-14-187)	-0.982	0.140	-7.025	0.000	-1.257	-0.708	Raleigh, NC	-0.460	-0.871	-0.076	0.220
J-1138	0.825	0.140	5.896	0.000	0.550	1.099	Raleigh, NC	0.625	0.243	1.008	0.198
J-1319	-0.456	0.140	-3.262	0.001	-0.730	-0.182	Raleigh, NC	-0.123	-0.495	0.261	0.209
J-2726	0.009	0.140	0.063	0.950	-0.265	0.283	Raleigh, NC	0.081	-0.320	0.490	0.210
Jersey (NAI-A16-3)	-0.228	0.140	-1.631	0.103	-0.502	0.046	Raleigh, NC	-0.136	-0.515	0.246	0.201
KH3492	-0.114	0.140	-0.815	0.415	-0.388	0.160	Raleigh, NC	-0.030	-0.392	0.338	0.184
Kenblue	-0.991	0.140	-7.088	0.000	-1.265	-0.717	Raleigh, NC	-0.585	-0.972	-0.204	0.202
MVS-130	-0.711	0.140	-5.081	0.000	-0.985	-0.436	Raleigh, NC	-0.619	-1.016	-0.233	0.233
Midnight	0.175	0.140	1.254	0.210	-0.099	0.450	Raleigh, NC	0.279	-0.062	0.613	0.181
NAI-14-122	-0.833	0.140	-5.959	0.000	-1.107	-0.559	Raleigh, NC	-0.441	-0.823	-0.059	0.213
NAI-14-128	-1.123	0.140	-8.028	0.000	-1.397	-0.849	Raleigh, NC	-0.602	-1.001	-0.211	0.205
NAI-14-132	-1.491	0.140	-10.663	0.000	-1.765	-1.217	Raleigh, NC	-0.740	-1.155	-0.325	0.219
NAI-15-80	-1.079	0.140	-7.715	0.000	-1.353	-0.805	Raleigh, NC	-0.579	-0.969	-0.183	0.265
NK-1	-0.746	0.140	-5.331	0.000	-1.020	-0.472	Raleigh, NC	-0.458	-0.841	-0.093	0.201
New Moon (PST-K15-177)	-0.912	0.140	-6.523	0.000	-1.186	-0.638	Raleigh, NC	-0.600	-0.940	-0.243	0.211
NuRush (J-3510)	0.272	0.140	1.944	0.052	-0.002	0.546	Raleigh, NC	0.605	0.208	0.988	0.218
Orion (PST-K13-143)	-1.018	0.140	-7.276	0.000	-1.292	-0.743	Raleigh, NC	-0.548	-0.937	-0.154	0.229
PPG-KB 1131	0.333	0.140	2.383	0.017	0.059	0.607	Raleigh, NC	0.437	0.046	0.812	0.205
PPG-KB 1304	0.237	0.140	1.694	0.090	-0.037	0.511	Raleigh, NC	0.327	-0.043	0.727	0.207
PPG-KB 1320	-1.456	0.140	-10.412	0.000	-1.730	-1.182	Raleigh, NC	-1.112	-1.518	-0.719	0.269
PST-11-7	-0.728	0.140	-5.206	0.000	-1.002	-0.454	Raleigh, NC	-0.439	-0.770	-0.108	0.215
PST-K13-141	-0.096	0.140	-0.690	0.490	-0.371	0.178	Raleigh, NC	-0.024	-0.403	0.357	0.204
PST-K15-167	-0.263	0.140	-1.882	0.060	-0.537	0.011	Raleigh, NC	0.090	-0.249	0.428	0.175
PST-K15-172	-0.263	0.140	-1.882	0.060	-0.537	0.011	Raleigh, NC	-0.075	-0.417	0.276	0.205
PST-T14-39	-0.123	0.140	-0.878	0.380	-0.397	0.151	Raleigh, NC	0.302	-0.053	0.664	0.217
Paloma (PST-K13-139)	-1.009	0.140	-7.213	0.000	-1.283	-0.735	Raleigh, NC	-0.986	-1.352	-0.603	0.203
Pivot	-0.833	0.140	-5.959	0.000	-1.107	-0.559	Raleigh, NC	-0.342	-0.744	0.049	0.209
Prosperity	-0.623	0.140	-4.453	0.000	-0.897	-0.349	Raleigh, NC	-0.367	-0.754	0.020	0.215
RAD 553	-0.623	0.140	-4.453	0.000	-0.897	-0.349	Raleigh, NC	-0.199	-0.600	0.182	0.211
RAD-1776	-0.868	0.140	-6.210	0.000	-1.143	-0.594	Raleigh, NC	-0.553	-0.914	-0.178	0.189
Selway	-0.289	0.140	-2.070	0.038	-0.564	-0.015	Raleigh, NC	-0.093	-0.480	0.281	0.217
Shamrock	-0.491	0.140	-3.512	0.000	-0.765	-0.217	Raleigh, NC	-0.200	-0.596	0.186	0.222
Skye	0.272	0.140	1.944	0.052	-0.002	0.546	Raleigh, NC	0.384	0.012	0.751	0.221
Star (GO-2628)	0.386	0.140	2.760	0.006	0.112	0.660	Raleigh, NC	0.343	-0.026	0.726	0.245
Syrah (LTP-11-41)	-0.868	0.140	-6.210	0.000	-1.143	-0.594	Raleigh, NC	-0.460	-0.843	-0.081	0.200
Twilight (NAI-13-132)	-0.184	0.140	-1.317	0.188	-0.458	0.090	Raleigh, NC	0.185	-0.198	0.574	0.198
United (NAI-13-14)	0.202	0.140	1.443	0.149	-0.072	0.476	Raleigh, NC	0.668	0.286	1.041	0.240
Yellowstone (A12-7)	-0.351	0.140	-2.509	0.012	-0.625	-0.077	Raleigh, NC	-0.148	-0.534	0.227	0.198
A10-280	0.072	0.143	0.506	0.613	-0.208	0.353	East Lansing, MI	0.271	-0.311	0.858	0.300
A11-26	-0.188	0.143	-1.317	0.188	-0.469	0.092	East Lansing, MI	-0.198	-0.762	0.395	0.292
A11-38	0.290	0.143	2.026	0.043	0.009	0.570	East Lansing, MI	0.370	-0.195	0.947	0.296
A11-40	0.942	0.143	6.583	0.000	0.662	1.222	East Lansing, MI	1.116	0.517	1.715	0.322
A12-34	0.116	0.143	0.810	0.418	-0.165	0.396	East Lansing, MI	-0.014	-0.565	0.538	0.286
A13-1	0.493	0.143	3.443	0.001	0.212	0.773	East Lansing, MI	0.473	-0.096	1.027	0.298
A15-6	-0.116	0.143	-0.810	0.418	-0.396	0.165	East Lansing, MI	-0.011	-0.575	0.550	0.300
A16-1	-0.464	0.143	-3.241	0.001	-0.744	-0.183	East Lansing, MI	-0.476	-1.051	0.096	0.292
A16-17	-0.072	0.143	-0.506	0.613	-0.353	0.208	East Lansing, MI	0.336	-0.235	0.902	0.306
A16-2	-0.188	0.143	-1.317	0.188	-0.469	0.092	East Lansing, MI	0.157	-0.407	0.729	0.299
A16-7	-0.333	0.143	-2.329	0.020	-0.614	-0.053	East Lansing, MI	-0.157	-0.743	0.443	0.314
A99-2897	0.145	0.143	1.013	0.311	-0.136	0.425	East Lansing, MI	0.140	-0.413	0.727	0.299
AKB3128	0.333	0.143	2.329	0.020	0.053	0.614	East Lansing, MI	0.824	0.226	1.408	0.331
AKB3179	0.406	0.143	2.836	0.005	0.125	0.686	East Lansing, MI	0.625	0.027	1.224	0.322
AKB3241	-0.261	0.143	-1.823	0.068	-0.541	0.020	East Lansing, MI	-0.268	-0.845	0.289	0.288
After Midnight	-0.884	0.143	-6.178	0.000	-1.165	-0.604	East Lansing, MI	-1.293	-1.879	-0.694	0.302
Amaze (NAI-14-133)	-0.130	0.143	-0.912	0.362	-0.411	0.150	East Lansing, MI	-0.032	-0.623	0.520	0.312
Aviator II (NAI-15-84)	-0.406	0.143	-2.836	0.005	-0.686	-0.125	East Lansing, MI	-0.342	-0.907	0.251	0.301
BAR PP 71213	0.348	0.143	2.431	0.015	0.067	0.628	East Lansing, MI	0.952	0.375	1.550	0.299
BAR PP 7236V	0.812	0.143	5.672	0.000	0.531	1.092	East Lansing, MI	0.889	0.299	1.490	0.309
BAR PP 7309V	-0.043	0.143	-0.304	0.761	-0.324	0.237	East Lansing, MI	0.491	-0.082	1.065	0.298
BAR PP 79366	0.768	0.143	5.368	0.000	0.488	1.049	East Lansing, MI	0.688	0.076	1.319	0.334
BAR PP 79494	-0.536	0.143	-3.747	0.000	-0.817	-0.256	East Lansing, MI	-0.513	-1.091	0.089	0.308
BAR PP 7K426	0.536	0.143	3.747	0.000	0.256	0.817	East Lansing, MI	0.623	0.034	1.198	0.314
Babe	0.043	0.143	0.304	0.761	-0.237	0.324	East Lansing, MI	0.249	-0.341	0.847	0.308
Barserati (BAR PP 110358)	0.855	0.143	5.975	0.000	0.575	1.136	East Lansing, MI	1.559	0.993	2.156	0.323
Barvette HGT®	0.696	0.143	4.861	0.000	0.415	0.976	East Lansing, MI	0.692	0.116	1.258	0.298
Blue Devil	0.377	0.143	2.633	0.008	0.096	0.657	East Lansing, MI	0.106	-0.489	0.676	0.300
Blue Gem (NAI-13-9)	-0.261	0.143	-1.823	0.068	-0.541	0.020	East Lansing, MI	0.030	-0.560	0.611	0.299
Blue Knight	-1.217	0.143	-8.507	0.000	-1.498	-0.937	East Lansing, MI	-1.396	-2.000	-0.794	0.372
Bombay (GO-22B23)	0.696	0.143	4.861	0.000	0.415	0.976	East Lansing, MI	0.909	0.322	1.508	0.301
Cloud (GO-2425)	0.188	0.143	1.317	0.188	-0.092	0.469	East Lansing, MI	0.493	-0.089	1.058	0.313
Comanche (NAI-14-176)	-0.275	0.143	-1.924	0.054	-0.556	0.005	East Lansing, MI	-0.358	-0.920	0.207	0.305
DLFPS-340/3364	-0.797	0.143	-5.570	0.000	-1.078	-0.517	East Lansing, MI	-1.131	-1.693	-0.550	0.328
DLFPS-340/3438	0.536	0.143	3.747	0.000	0.256	0.817	East Lansing, MI	0.623	0.053	1.218	0.298
DLFPS-340/3444	-0.362	0.143	-2.532	0.011	-0.643	-0.082	East Lansing, MI	-0.673	-1.257	-0.106	0.296
DLFPS-340/3446	0.072	0.143	0.506	0.613	-0.208	0.353	East Lansing, MI	0.328	-0.241	0.921	0.312
DLFPS-340/3455	-0.014	0.143	-0.101	0.919	-0.295	0.266	East Lansing, MI	0.220	-0.362	0.798	0.303
DLFPS-340/3494	-0.797	0.143	-5.570	0.000	-1.078	-0.517	East Lansing, MI	-0.861	-1.440	-0.270	0.338
DLFPS-340/3500	0.348	0.143	2.431	0.015	0.067	0.628	East Lansing, MI	0.889	0.285	1.483	0.338
DLFPS-340/3548	-0.275	0.143	-1.924	0.054	-0.556	0.005	East Lansing, MI	-0.590	-1.180	-0.007	0.301
DLFPS-340/3549	0.275	0.143	1.924	0.054	-0.005	0.556	East Lansing, MI	0.063	-0.526	0.633	0.309
DLFPS-340/3550	0.101	0.143	0.709	0.478	-0.179	0.382	East Lansing, MI	0.442	-0.134	0.996	0.311
DLFPS-340/3551	0.058	0.143	0.405	0.685	-0.222	0.338	East Lansing, MI	0.387	-0.202	0.953	0.298
DLFPS-340/3552	0.014	0.143	0.101	0.919	-0.266	0.295	East Lansing, MI	0.155	-0.422	0.736	0.320
DLFPS-340/3553	-0.116	0.143	-0.810	0.418	-0.396	0.165	East Lansing, MI	0.060	-0.497	0.627	0.287
DLFPS-340/3556	0.304	0.143	2.127	0.033	0.024	0.585	East Lansing, MI	0.570	-0.011	1.145	0.324
Dublin (PST-K15-157)	-0.275	0.143	-1.924	0.054	-0.556	0.005	East Lansing, MI	-0.080	-0.665	0.510	0.318
Electric (PST-K11-118)	0.768	0.143	5.368	0.000	0.488	1.049	East Lansing, MI	1.099	0.508	1.694	0.339
Finish Line (NAI-14-178)	-0.507	0.143	-3.545	0.000	-0.788	-0.227	East Lansing, MI	-0.635	-1.227	-0.040	0.331
Heartland (NAI-14-187)	-0.261	0.143	-1.823	0.068	-0.541	0.020	East Lansing, MI	-0.145	-0.731	0.415	0.309
J-1138	-0.101	0.143	-0.709	0.478	-0.382	0.179	East Lansing, MI	0.079	-0.488	0.651	0.296
J-1319	-0.493	0.143	-3.443	0.001	-0.773	-0.212	East Lansing, MI	-0.871	-1.435	-0.267	0.305
J-2726	-0.768	0.143	-5.368	0.000	-1.049	-0.488	East Lansing, MI	-1.039	-1.646	-0.445	0.343
Jersey (NAI-A16-3)	0.275	0.143	1.924	0.054	-0.005	0.556	East Lansing, MI	0.649	0.085	1.218	0.301
KH3492	0.261	0.143	1.823	0.068	-0.020	0.541	East Lansing, MI	0.083	-0.514	0.638	0.305
Kenblue	-0.478	0.143	-3.342	0.001	-0.759	-0.198	East Lansing, MI	-0.884	-1.449	-0.294	0.327
MVS-130	-0.261	0.143	-1.823	0.068	-0.541	0.020	East Lansing, MI	-0.020	-0.592	0.552	0.293
Midnight	0.130	0.143	0.912	0.362	-0.150	0.411	East Lansing, MI	-0.062	-0.647	0.505	0.297
NAI-14-122	0.261	0.143	1.823	0.068	-0.020	0.541	East Lansing, MI	0.118	-0.459	0.683	0.295
NAI-14-128	0.014	0.143	0.101	0.919	-0.266	0.295	East Lansing, MI	0.071	-0.507	0.646	0.310
NAI-14-132	0.478	0.143	3.342	0.001	0.198	0.759	East Lansing, MI	0.574	0.006	1.131	0.311
NAI-15-80	-0.217	0.143	-1.519	0.129	-0.498	0.063	East Lansing, MI	0.021	-0.544	0.592	0.296
NK-1	-0.101	0.143	-0.709	0.478	-0.382	0.179	East Lansing, MI	-0.328	-0.912	0.249	0.319
New Moon (PST-K15-177)	-0.478	0.143	-3.342	0.001	-0.759	-0.198	East Lansing, MI	-0.412	-0.993	0.151	0.297
NuRush (J-3510)	-0.029	0.143	-0.203	0.839	-0.309	0.251	East Lansing, MI	0.012	-0.557	0.583	0.297
Orion (PST-K13-143)	-0.087	0.143	-0.608	0.543	-0.367	0.194	East Lansing, MI	-0.422	-0.997	0.159	0.302
PPG-KB 1131	0.072	0.143	0.506	0.613	-0.208	0.353	East Lansing, MI	0.127	-0.457	0.697	0.297
PPG-KB 1304	0.754	0.143	5.266	0.000	0.473	1.034	East Lansing, MI	1.328	0.728	1.921	0.340
PPG-KB 1320	-0.710	0.143	-4.963	0.000	-0.991	-0.430	East Lansing, MI	-1.267	-1.841	-0.660	0.323
PST-11-7	-1.188	0.143	-8.305	0.000	-1.469	-0.908	East Lansing, MI	-1.393	-1.967	-0.807	0.329
PST-K13-141	0.087	0.143	0.608	0.543	-0.194	0.367	East Lansing, MI	0.205	-0.396	0.773	0.302
PST-K15-167	-1.058	0.143	-7.393	0.000	-1.338	-0.778	East Lansing, MI	-0.936	-1.522	-0.350	0.334
PST-K15-172	0.362	0.143	2.532	0.011	0.082	0.643	East Lansing, MI	0.668	0.081	1.262	0.336
PST-T14-39	-0.710	0.143	-4.963	0.000	-0.991	-0.430	East Lansing, MI	-1.154	-1.730	-0.578	0.317
Paloma (PST-K13-139)	-0.130	0.143	-0.912	0.362	-0.411	0.150	East Lansing, MI	0.004	-0.550	0.572	0.292
Pivot	-0.362	0.143	-2.532	0.011	-0.643	-0.082	East Lansing, MI	-0.055	-0.616	0.517	0.290
Prosperity	-0.522	0.143	-3.646	0.000	-0.802	-0.241	East Lansing, MI	-1.156	-1.748	-0.554	0.319
RAD 553	-0.261	0.143	-1.823	0.068	-0.541	0.020	East Lansing, MI	-0.580	-1.175	-0.007	0.314
RAD-1776	0.522	0.143	3.646	0.000	0.241	0.802	East Lansing, MI	0.617	0.049	1.178	0.286
Selway	-0.101	0.143	-0.709	0.478	-0.382	0.179	East Lansing, MI	-0.128	-0.666	0.429	0.286
Shamrock	-0.580	0.143	-4.051	0.000	-0.860	-0.299	East Lansing, MI	-0.538	-1.112	0.051	0.311
Skye	0.681	0.143	4.760	0.000	0.401	0.962	East Lansing, MI	0.619	0.057	1.195	0.290
Star (GO-2628)	0.261	0.143	1.823	0.068	-0.020	0.541	East Lansing, MI	0.529	-0.051	1.122	0.310
Syrah (LTP-11-41)	0.304	0.143	2.127	0.033	0.024	0.585	East Lansing, MI	0.170	-0.426	0.773	0.300
Twilight (NAI-13-132)	-0.188	0.143	-1.317	0.188	-0.469	0.092	East Lansing, MI	-0.088	-0.683	0.484	0.308
United (NAI-13-14)	-0.203	0.143	-1.418	0.156	-0.483	0.078	East Lansing, MI	-0.272	-0.842	0.296	0.294
Yellowstone (A12-7)	0.246	0.143	1.722	0.085	-0.034	0.527	East Lansing, MI	0.041	-0.525	0.600	0.299
A10-280	0.300	0.136	2.204	0.028	0.033	0.567	West Lafayette, IN	0.322	-0.063	0.741	0.217
A11-26	0.511	0.136	3.755	0.000	0.244	0.778	West Lafayette, IN	0.702	0.313	1.113	0.219
A11-38	-0.244	0.136	-1.796	0.073	-0.511	0.022	West Lafayette, IN	-0.182	-0.570	0.202	0.214
A11-40	-0.233	0.136	-1.714	0.086	-0.500	0.033	West Lafayette, IN	-0.108	-0.490	0.275	0.203
A12-34	-0.222	0.136	-1.633	0.103	-0.489	0.045	West Lafayette, IN	0.012	-0.371	0.396	0.202
A13-1	0.400	0.136	2.939	0.003	0.133	0.667	West Lafayette, IN	0.386	-0.028	0.805	0.236
A15-6	-0.111	0.136	-0.816	0.414	-0.378	0.156	West Lafayette, IN	0.046	-0.333	0.428	0.207
A16-1	-0.433	0.136	-3.183	0.001	-0.700	-0.167	West Lafayette, IN	-0.232	-0.608	0.147	0.203
A16-17	0.367	0.136	2.694	0.007	0.100	0.633	West Lafayette, IN	0.620	0.232	1.016	0.235
A16-2	-0.089	0.136	-0.653	0.514	-0.356	0.178	West Lafayette, IN	0.120	-0.255	0.505	0.206
A16-7	-0.489	0.136	-3.592	0.000	-0.756	-0.222	West Lafayette, IN	-0.333	-0.708	0.024	0.197
A99-2897	0.189	0.136	1.388	0.165	-0.078	0.456	West Lafayette, IN	0.158	-0.233	0.546	0.230
AKB3128	0.211	0.136	1.551	0.121	-0.056	0.478	West Lafayette, IN	0.479	0.075	0.869	0.213
AKB3179	0.678	0.136	4.979	0.000	0.411	0.945	West Lafayette, IN	0.792	0.394	1.203	0.253
AKB3241	0.344	0.136	2.530	0.011	0.078	0.611	West Lafayette, IN	0.527	0.134	0.921	0.208
After Midnight	-1.244	0.136	-9.142	0.000	-1.511	-0.978	West Lafayette, IN	-0.995	-1.378	-0.623	0.241
Amaze (NAI-14-133)	-0.067	0.136	-0.490	0.624	-0.333	0.200	West Lafayette, IN	-0.119	-0.508	0.267	0.207
Aviator II (NAI-15-84)	-0.756	0.136	-5.551	0.000	-1.022	-0.489	West Lafayette, IN	-0.613	-1.012	-0.227	0.216
BAR PP 71213	-0.133	0.136	-0.980	0.327	-0.400	0.133	West Lafayette, IN	-0.129	-0.515	0.263	0.209
BAR PP 7236V	0.044	0.136	0.327	0.744	-0.222	0.311	West Lafayette, IN	0.296	-0.105	0.678	0.204
BAR PP 7309V	0.011	0.136	0.082	0.935	-0.256	0.278	West Lafayette, IN	-0.001	-0.374	0.384	0.204
BAR PP 79366	0.278	0.136	2.041	0.041	0.011	0.545	West Lafayette, IN	0.542	0.125	0.930	0.205
BAR PP 79494	-0.322	0.136	-2.367	0.018	-0.589	-0.055	West Lafayette, IN	-0.043	-0.424	0.347	0.213
BAR PP 7K426	0.000	0.136	0.000	1.000	-0.267	0.267	West Lafayette, IN	0.241	-0.157	0.622	0.224
Babe	-0.289	0.136	-2.122	0.034	-0.556	-0.022	West Lafayette, IN	-0.079	-0.465	0.316	0.210
Barserati (BAR PP 110358)	0.733	0.136	5.387	0.000	0.467	1.000	West Lafayette, IN	1.026	0.633	1.429	0.224
Barvette HGT®	0.244	0.136	1.796	0.073	-0.022	0.511	West Lafayette, IN	0.335	-0.059	0.725	0.209
Blue Devil	-0.111	0.136	-0.816	0.414	-0.378	0.156	West Lafayette, IN	-0.124	-0.514	0.270	0.229
Blue Gem (NAI-13-9)	-0.156	0.136	-1.143	0.253	-0.422	0.111	West Lafayette, IN	-0.058	-0.443	0.331	0.233
Blue Knight	-0.989	0.136	-7.265	0.000	-1.256	-0.722	West Lafayette, IN	-1.084	-1.464	-0.703	0.198
Bombay (GO-22B23)	0.456	0.136	3.347	0.001	0.189	0.722	West Lafayette, IN	0.626	0.234	1.006	0.203
Cloud (GO-2425)	0.267	0.136	1.959	0.050	0.000	0.533	West Lafayette, IN	0.623	0.236	1.016	0.233
Comanche (NAI-14-176)	0.000	0.136	0.000	1.000	-0.267	0.267	West Lafayette, IN	0.090	-0.289	0.476	0.203
DLFPS-340/3364	-0.789	0.136	-5.795	0.000	-1.056	-0.522	West Lafayette, IN	-0.565	-0.940	-0.197	0.213
DLFPS-340/3438	0.400	0.136	2.939	0.003	0.133	0.667	West Lafayette, IN	0.556	0.153	0.948	0.212
DLFPS-340/3444	-0.433	0.136	-3.183	0.001	-0.700	-0.167	West Lafayette, IN	-0.293	-0.653	0.075	0.193
DLFPS-340/3446	0.056	0.136	0.408	0.683	-0.211	0.322	West Lafayette, IN	0.256	-0.146	0.648	0.230
DLFPS-340/3455	-0.022	0.136	-0.163	0.870	-0.289	0.245	West Lafayette, IN	0.099	-0.281	0.477	0.223
DLFPS-340/3494	-1.189	0.136	-8.734	0.000	-1.456	-0.922	West Lafayette, IN	-1.139	-1.521	-0.756	0.205
DLFPS-340/3500	0.422	0.136	3.102	0.002	0.155	0.689	West Lafayette, IN	0.571	0.178	0.971	0.243
DLFPS-340/3548	-0.344	0.136	-2.530	0.011	-0.611	-0.078	West Lafayette, IN	0.039	-0.355	0.411	0.206
DLFPS-340/3549	-0.022	0.136	-0.163	0.870	-0.289	0.245	West Lafayette, IN	0.259	-0.131	0.656	0.247
DLFPS-340/3550	0.478	0.136	3.510	0.000	0.211	0.745	West Lafayette, IN	0.512	0.110	0.912	0.215
DLFPS-340/3551	0.444	0.136	3.265	0.001	0.178	0.711	West Lafayette, IN	0.574	0.183	0.970	0.211
DLFPS-340/3552	0.378	0.136	2.775	0.006	0.111	0.645	West Lafayette, IN	0.509	0.101	0.916	0.214
DLFPS-340/3553	0.189	0.136	1.388	0.165	-0.078	0.456	West Lafayette, IN	0.304	-0.101	0.698	0.230
DLFPS-340/3556	-0.089	0.136	-0.653	0.514	-0.356	0.178	West Lafayette, IN	0.207	-0.174	0.601	0.211
Dublin (PST-K15-157)	-0.344	0.136	-2.530	0.011	-0.611	-0.078	West Lafayette, IN	-0.303	-0.690	0.098	0.216
Electric (PST-K11-118)	0.500	0.136	3.673	0.000	0.233	0.767	West Lafayette, IN	0.715	0.315	1.113	0.251
Finish Line (NAI-14-178)	-1.333	0.136	-9.795	0.000	-1.600	-1.067	West Lafayette, IN	-1.146	-1.531	-0.761	0.298
Heartland (NAI-14-187)	-1.078	0.136	-7.918	0.000	-1.345	-0.811	West Lafayette, IN	-0.501	-0.915	-0.098	0.235
J-1138	0.011	0.136	0.082	0.935	-0.256	0.278	West Lafayette, IN	0.204	-0.180	0.588	0.225
J-1319	-1.456	0.136	-10.693	0.000	-1.722	-1.189	West Lafayette, IN	-1.279	-1.648	-0.893	0.220
J-2726	-0.878	0.136	-6.449	0.000	-1.145	-0.611	West Lafayette, IN	-0.744	-1.129	-0.367	0.240
Jersey (NAI-A16-3)	0.211	0.136	1.551	0.121	-0.056	0.478	West Lafayette, IN	0.133	-0.258	0.513	0.218
KH3492	0.000	0.136	0.000	1.000	-0.267	0.267	West Lafayette, IN	0.289	-0.117	0.681	0.218
Kenblue	-0.700	0.136	-5.142	0.000	-0.967	-0.433	West Lafayette, IN	-0.470	-0.839	-0.099	0.212
MVS-130	0.100	0.136	0.735	0.463	-0.167	0.367	West Lafayette, IN	0.067	-0.309	0.448	0.212
Midnight	-0.267	0.136	-1.959	0.050	-0.533	0.000	West Lafayette, IN	-0.155	-0.533	0.230	0.201
NAI-14-122	-0.144	0.136	-1.061	0.289	-0.411	0.122	West Lafayette, IN	0.128	-0.268	0.520	0.229
NAI-14-128	0.067	0.136	0.490	0.624	-0.200	0.333	West Lafayette, IN	0.051	-0.329	0.438	0.202
NAI-14-132	-0.289	0.136	-2.122	0.034	-0.556	-0.022	West Lafayette, IN	0.002	-0.390	0.389	0.197
NAI-15-80	-0.922	0.136	-6.775	0.000	-1.189	-0.655	West Lafayette, IN	-0.742	-1.122	-0.342	0.202
NK-1	0.067	0.136	0.490	0.624	-0.200	0.333	West Lafayette, IN	0.108	-0.282	0.486	0.224
New Moon (PST-K15-177)	-0.700	0.136	-5.142	0.000	-0.967	-0.433	West Lafayette, IN	-0.575	-0.945	-0.211	0.215
NuRush (J-3510)	-0.089	0.136	-0.653	0.514	-0.356	0.178	West Lafayette, IN	-0.191	-0.557	0.185	0.194
Orion (PST-K13-143)	0.156	0.136	1.143	0.253	-0.111	0.422	West Lafayette, IN	0.357	-0.026	0.760	0.232
PPG-KB 1131	-0.111	0.136	-0.816	0.414	-0.378	0.156	West Lafayette, IN	-0.053	-0.443	0.334	0.215
PPG-KB 1304	0.533	0.136	3.918	0.000	0.267	0.800	West Lafayette, IN	0.886	0.482	1.293	0.213
PPG-KB 1320	-0.922	0.136	-6.775	0.000	-1.189	-0.655	West Lafayette, IN	-0.938	-1.313	-0.572	0.203
PST-11-7	-0.122	0.136	-0.898	0.369	-0.389	0.145	West Lafayette, IN	0.106	-0.293	0.511	0.214
PST-K13-141	0.111	0.136	0.816	0.414	-0.156	0.378	West Lafayette, IN	0.277	-0.110	0.670	0.240
PST-K15-167	-0.789	0.136	-5.795	0.000	-1.056	-0.522	West Lafayette, IN	-0.615	-0.979	-0.215	0.200
PST-K15-172	0.356	0.136	2.612	0.009	0.089	0.622	West Lafayette, IN	0.643	0.242	1.057	0.223
PST-T14-39	-0.322	0.136	-2.367	0.018	-0.589	-0.055	West Lafayette, IN	-0.175	-0.557	0.198	0.199
Paloma (PST-K13-139)	-0.100	0.136	-0.735	0.463	-0.367	0.167	West Lafayette, IN	0.053	-0.343	0.445	0.215
Pivot	-0.467	0.136	-3.428	0.001	-0.733	-0.200	West Lafayette, IN	-0.388	-0.772	0.008	0.212
Prosperity	-0.289	0.136	-2.122	0.034	-0.556	-0.022	West Lafayette, IN	-0.382	-0.776	0.017	0.237
RAD 553	-0.289	0.136	-2.122	0.034	-0.556	-0.022	West Lafayette, IN	-0.249	-0.621	0.143	0.227
RAD-1776	0.411	0.136	3.020	0.003	0.144	0.678	West Lafayette, IN	0.436	0.044	0.822	0.215
Selway	-0.100	0.136	-0.735	0.463	-0.367	0.167	West Lafayette, IN	-0.118	-0.491	0.254	0.202
Shamrock	-0.600	0.136	-4.408	0.000	-0.867	-0.333	West Lafayette, IN	-0.515	-0.902	-0.121	0.234
Skye	0.400	0.136	2.939	0.003	0.133	0.667	West Lafayette, IN	0.519	0.122	0.918	0.250
Star (GO-2628)	0.456	0.136	3.347	0.001	0.189	0.722	West Lafayette, IN	0.687	0.289	1.086	0.227
Syrah (LTP-11-41)	0.167	0.136	1.224	0.221	-0.100	0.433	West Lafayette, IN	0.215	-0.179	0.607	0.233
Twilight (NAI-13-132)	-0.611	0.136	-4.489	0.000	-0.878	-0.344	West Lafayette, IN	-0.431	-0.837	-0.030	0.229
United (NAI-13-14)	-0.133	0.136	-0.980	0.327	-0.400	0.133	West Lafayette, IN	-0.020	-0.410	0.375	0.234
Yellowstone (A12-7)	0.011	0.136	0.082	0.935	-0.256	0.278	West Lafayette, IN	-0.005	-0.396	0.411	0.233
A10-280	0.739	0.172	4.294	0.000	0.402	1.077	St. Paul, MN	0.607	0.289	0.934	0.172
A11-26	0.696	0.172	4.041	0.000	0.358	1.033	St. Paul, MN	0.488	0.168	0.810	0.171
A11-38	0.406	0.172	2.357	0.018	0.068	0.743	St. Paul, MN	0.244	-0.069	0.558	0.172
A11-40	-0.101	0.172	-0.589	0.556	-0.439	0.236	St. Paul, MN	-0.167	-0.496	0.159	0.170
A12-34	-0.420	0.172	-2.441	0.015	-0.758	-0.083	St. Paul, MN	-0.412	-0.712	-0.108	0.163
A13-1	-0.029	0.172	-0.168	0.866	-0.366	0.308	St. Paul, MN	-0.116	-0.433	0.189	0.187
A15-6	0.174	0.172	1.010	0.312	-0.163	0.511	St. Paul, MN	-0.047	-0.362	0.274	0.180
A16-1	-0.072	0.172	-0.421	0.674	-0.410	0.265	St. Paul, MN	-0.284	-0.604	0.033	0.193
A16-17	-0.145	0.172	-0.842	0.400	-0.482	0.192	St. Paul, MN	-0.247	-0.567	0.077	0.174
A16-2	0.116	0.172	0.674	0.501	-0.221	0.453	St. Paul, MN	0.087	-0.219	0.406	0.171
A16-7	-0.261	0.172	-1.515	0.130	-0.598	0.077	St. Paul, MN	-0.344	-0.660	-0.043	0.171
A99-2897	0.043	0.172	0.253	0.801	-0.294	0.381	St. Paul, MN	-0.123	-0.431	0.185	0.157
AKB3128	0.522	0.172	3.031	0.002	0.184	0.859	St. Paul, MN	0.336	0.016	0.665	0.197
AKB3179	0.609	0.172	3.536	0.000	0.271	0.946	St. Paul, MN	0.411	0.093	0.727	0.179
AKB3241	0.319	0.172	1.852	0.064	-0.019	0.656	St. Paul, MN	0.062	-0.260	0.388	0.187
After Midnight	-0.116	0.172	-0.674	0.501	-0.453	0.221	St. Paul, MN	-0.129	-0.448	0.195	0.183
Amaze (NAI-14-133)	0.406	0.172	2.357	0.018	0.068	0.743	St. Paul, MN	0.375	0.055	0.693	0.194
Aviator II (NAI-15-84)	0.319	0.172	1.852	0.064	-0.019	0.656	St. Paul, MN	0.126	-0.181	0.434	0.160
BAR PP 71213	-0.696	0.172	-4.041	0.000	-1.033	-0.358	St. Paul, MN	-0.677	-0.979	-0.366	0.197
BAR PP 7236V	-0.333	0.172	-1.936	0.053	-0.671	0.004	St. Paul, MN	-0.374	-0.688	-0.056	0.181
BAR PP 7309V	-0.391	0.172	-2.273	0.023	-0.729	-0.054	St. Paul, MN	-0.466	-0.781	-0.154	0.190
BAR PP 79366	0.043	0.172	0.253	0.801	-0.294	0.381	St. Paul, MN	0.018	-0.294	0.330	0.164
BAR PP 79494	-0.261	0.172	-1.515	0.130	-0.598	0.077	St. Paul, MN	-0.263	-0.580	0.051	0.173
BAR PP 7K426	-0.391	0.172	-2.273	0.023	-0.729	-0.054	St. Paul, MN	-0.394	-0.707	-0.065	0.169
Babe	-0.391	0.172	-2.273	0.023	-0.729	-0.054	St. Paul, MN	-0.210	-0.532	0.101	0.187
Barserati (BAR PP 110358)	0.391	0.172	2.273	0.023	0.054	0.729	St. Paul, MN	0.370	0.045	0.686	0.161
Barvette HGT®	-0.348	0.172	-2.021	0.043	-0.685	-0.010	St. Paul, MN	-0.380	-0.695	-0.062	0.198
Blue Devil	-0.333	0.172	-1.936	0.053	-0.671	0.004	St. Paul, MN	-0.347	-0.665	-0.032	0.180
Blue Gem (NAI-13-9)	-0.217	0.172	-1.263	0.207	-0.555	0.120	St. Paul, MN	-0.401	-0.718	-0.099	0.170
Blue Knight	-0.507	0.172	-2.947	0.003	-0.845	-0.170	St. Paul, MN	-0.598	-0.921	-0.281	0.198
Bombay (GO-22B23)	0.812	0.172	4.715	0.000	0.474	1.149	St. Paul, MN	0.735	0.420	1.061	0.201
Cloud (GO-2425)	0.739	0.172	4.294	0.000	0.402	1.077	St. Paul, MN	0.600	0.278	0.919	0.163
Comanche (NAI-14-176)	0.159	0.172	0.926	0.354	-0.178	0.497	St. Paul, MN	0.157	-0.160	0.483	0.195
DLFPS-340/3364	-0.783	0.172	-4.546	0.000	-1.120	-0.445	St. Paul, MN	-0.879	-1.202	-0.556	0.221
DLFPS-340/3438	-0.101	0.172	-0.589	0.556	-0.439	0.236	St. Paul, MN	-0.114	-0.442	0.204	0.188
DLFPS-340/3444	-0.449	0.172	-2.610	0.009	-0.787	-0.112	St. Paul, MN	-0.424	-0.736	-0.114	0.170
DLFPS-340/3446	0.087	0.172	0.505	0.613	-0.250	0.424	St. Paul, MN	0.025	-0.294	0.343	0.191
DLFPS-340/3455	-0.188	0.172	-1.094	0.274	-0.526	0.149	St. Paul, MN	-0.323	-0.637	-0.012	0.171
DLFPS-340/3494	0.507	0.172	2.947	0.003	0.170	0.845	St. Paul, MN	0.418	0.103	0.740	0.192
DLFPS-340/3500	0.406	0.172	2.357	0.018	0.068	0.743	St. Paul, MN	0.205	-0.108	0.526	0.167
DLFPS-340/3548	0.130	0.172	0.758	0.449	-0.207	0.468	St. Paul, MN	0.044	-0.271	0.370	0.182
DLFPS-340/3549	-0.072	0.172	-0.421	0.674	-0.410	0.265	St. Paul, MN	-0.226	-0.542	0.093	0.179
DLFPS-340/3550	0.420	0.172	2.441	0.015	0.083	0.758	St. Paul, MN	0.159	-0.170	0.483	0.173
DLFPS-340/3551	0.333	0.172	1.936	0.053	-0.004	0.671	St. Paul, MN	0.081	-0.234	0.400	0.198
DLFPS-340/3552	0.058	0.172	0.337	0.736	-0.279	0.395	St. Paul, MN	0.003	-0.317	0.314	0.177
DLFPS-340/3553	0.014	0.172	0.084	0.933	-0.323	0.352	St. Paul, MN	-0.269	-0.588	0.057	0.201
DLFPS-340/3556	0.058	0.172	0.337	0.736	-0.279	0.395	St. Paul, MN	0.088	-0.232	0.401	0.163
Dublin (PST-K15-157)	0.667	0.172	3.873	0.000	0.329	1.004	St. Paul, MN	0.451	0.124	0.770	0.186
Electric (PST-K11-118)	0.696	0.172	4.041	0.000	0.358	1.033	St. Paul, MN	0.376	0.042	0.707	0.191
Finish Line (NAI-14-178)	0.348	0.172	2.021	0.043	0.010	0.685	St. Paul, MN	0.299	-0.023	0.633	0.199
Heartland (NAI-14-187)	0.377	0.172	2.189	0.029	0.039	0.714	St. Paul, MN	0.147	-0.175	0.469	0.169
J-1138	0.058	0.172	0.337	0.736	-0.279	0.395	St. Paul, MN	-0.132	-0.442	0.177	0.163
J-1319	0.478	0.172	2.778	0.005	0.141	0.816	St. Paul, MN	0.342	0.032	0.670	0.191
J-2726	0.348	0.172	2.021	0.043	0.010	0.685	St. Paul, MN	0.215	-0.103	0.540	0.181
Jersey (NAI-A16-3)	-0.116	0.172	-0.674	0.501	-0.453	0.221	St. Paul, MN	-0.035	-0.350	0.273	0.183
KH3492	-0.130	0.172	-0.758	0.449	-0.468	0.207	St. Paul, MN	-0.238	-0.551	0.085	0.176
Kenblue	-1.188	0.172	-6.903	0.000	-1.526	-0.851	St. Paul, MN	-1.324	-1.651	-0.979	0.233
MVS-130	0.188	0.172	1.094	0.274	-0.149	0.526	St. Paul, MN	0.026	-0.307	0.354	0.178
Midnight	0.043	0.172	0.253	0.801	-0.294	0.381	St. Paul, MN	-0.144	-0.457	0.172	0.178
NAI-14-122	0.565	0.172	3.283	0.001	0.228	0.903	St. Paul, MN	0.421	0.095	0.752	0.204
NAI-14-128	0.116	0.172	0.674	0.501	-0.221	0.453	St. Paul, MN	0.063	-0.241	0.373	0.166
NAI-14-132	0.507	0.172	2.947	0.003	0.170	0.845	St. Paul, MN	0.284	-0.045	0.616	0.224
NAI-15-80	-0.159	0.172	-0.926	0.354	-0.497	0.178	St. Paul, MN	-0.253	-0.566	0.069	0.182
NK-1	-0.377	0.172	-2.189	0.029	-0.714	-0.039	St. Paul, MN	-0.332	-0.645	-0.021	0.161
New Moon (PST-K15-177)	0.551	0.172	3.199	0.001	0.213	0.888	St. Paul, MN	0.361	0.036	0.683	0.205
NuRush (J-3510)	0.029	0.172	0.168	0.866	-0.308	0.366	St. Paul, MN	-0.056	-0.371	0.263	0.192
Orion (PST-K13-143)	0.246	0.172	1.431	0.152	-0.091	0.584	St. Paul, MN	0.119	-0.193	0.438	0.197
PPG-KB 1131	-0.420	0.172	-2.441	0.015	-0.758	-0.083	St. Paul, MN	-0.497	-0.819	-0.180	0.169
PPG-KB 1304	0.072	0.172	0.421	0.674	-0.265	0.410	St. Paul, MN	-0.031	-0.352	0.292	0.180
PPG-KB 1320	0.594	0.172	3.452	0.001	0.257	0.932	St. Paul, MN	0.413	0.106	0.733	0.180
PST-11-7	0.391	0.172	2.273	0.023	0.054	0.729	St. Paul, MN	0.365	0.041	0.694	0.181
PST-K13-141	0.261	0.172	1.515	0.130	-0.077	0.598	St. Paul, MN	0.155	-0.166	0.480	0.187
PST-K15-167	-0.203	0.172	-1.179	0.239	-0.540	0.135	St. Paul, MN	-0.402	-0.737	-0.082	0.175
PST-K15-172	0.391	0.172	2.273	0.023	0.054	0.729	St. Paul, MN	0.222	-0.101	0.539	0.190
PST-T14-39	0.565	0.172	3.283	0.001	0.228	0.903	St. Paul, MN	0.303	-0.009	0.620	0.169
Paloma (PST-K13-139)	0.058	0.172	0.337	0.736	-0.279	0.395	St. Paul, MN	0.038	-0.274	0.339	0.170
Pivot	0.203	0.172	1.179	0.239	-0.135	0.540	St. Paul, MN	0.075	-0.239	0.401	0.175
Prosperity	0.493	0.172	2.862	0.004	0.155	0.830	St. Paul, MN	0.244	-0.076	0.562	0.184
RAD 553	-0.275	0.172	-1.600	0.110	-0.613	0.062	St. Paul, MN	-0.311	-0.630	0.005	0.177
RAD-1776	0.000	0.172	0.000	1.000	-0.337	0.337	St. Paul, MN	-0.169	-0.494	0.156	0.167
Selway	-0.246	0.172	-1.431	0.152	-0.584	0.091	St. Paul, MN	-0.245	-0.571	0.069	0.182
Shamrock	-0.217	0.172	-1.263	0.207	-0.555	0.120	St. Paul, MN	-0.333	-0.650	-0.012	0.203
Skye	0.681	0.172	3.957	0.000	0.344	1.019	St. Paul, MN	0.396	0.069	0.722	0.188
Star (GO-2628)	0.638	0.172	3.704	0.000	0.300	0.975	St. Paul, MN	0.525	0.203	0.855	0.208
Syrah (LTP-11-41)	0.217	0.172	1.263	0.207	-0.120	0.555	St. Paul, MN	0.100	-0.210	0.421	0.183
Twilight (NAI-13-132)	-0.217	0.172	-1.263	0.207	-0.555	0.120	St. Paul, MN	-0.386	-0.696	-0.071	0.171
United (NAI-13-14)	-0.130	0.172	-0.758	0.449	-0.468	0.207	St. Paul, MN	-0.351	-0.671	-0.042	0.162
Yellowstone (A12-7)	0.565	0.172	3.283	0.001	0.228	0.903	St. Paul, MN	0.511	0.188	0.817	0.180
A10-280	0.880	0.174	5.067	0.000	0.539	1.220	Adelphia, NJ	0.352	0.049	0.659	0.169
A11-26	2.019	0.174	11.627	0.000	1.678	2.359	Adelphia, NJ	1.056	0.761	1.365	0.190
A11-38	-1.546	0.174	-8.907	0.000	-1.887	-1.206	Adelphia, NJ	-1.119	-1.415	-0.816	0.220
A11-40	0.269	0.174	1.547	0.122	-0.072	0.609	Adelphia, NJ	0.013	-0.293	0.299	0.153
A12-34	-0.037	0.174	-0.213	0.831	-0.377	0.303	Adelphia, NJ	-0.173	-0.467	0.118	0.172
A13-1	1.667	0.174	9.600	0.000	1.326	2.007	Adelphia, NJ	0.881	0.585	1.186	0.203
A15-6	0.231	0.174	1.333	0.182	-0.109	0.572	Adelphia, NJ	-0.016	-0.312	0.296	0.169
A16-1	-1.972	0.174	-11.361	0.000	-2.312	-1.632	Adelphia, NJ	-1.381	-1.683	-1.073	0.228
A16-17	2.194	0.174	12.641	0.000	1.854	2.535	Adelphia, NJ	1.356	1.043	1.664	0.159
A16-2	-0.130	0.174	-0.747	0.455	-0.470	0.211	Adelphia, NJ	-0.333	-0.626	-0.039	0.168
A16-7	-0.472	0.174	-2.720	0.007	-0.812	-0.132	Adelphia, NJ	-0.438	-0.736	-0.130	0.184
A99-2897	1.796	0.174	10.347	0.000	1.456	2.137	Adelphia, NJ	0.960	0.656	1.259	0.167
AKB3128	0.898	0.174	5.174	0.000	0.558	1.238	Adelphia, NJ	0.317	0.029	0.608	0.157
AKB3179	-0.213	0.174	-1.227	0.220	-0.553	0.127	Adelphia, NJ	-0.278	-0.574	0.013	0.186
AKB3241	0.065	0.174	0.373	0.709	-0.275	0.405	Adelphia, NJ	-0.139	-0.420	0.159	0.150
After Midnight	0.500	0.174	2.880	0.004	0.160	0.840	Adelphia, NJ	0.125	-0.173	0.419	0.158
Amaze (NAI-14-133)	-0.370	0.174	-2.133	0.033	-0.711	-0.030	Adelphia, NJ	-0.362	-0.659	-0.064	0.159
Aviator II (NAI-15-84)	-1.981	0.174	-11.414	0.000	-2.322	-1.641	Adelphia, NJ	-1.361	-1.654	-1.076	0.189
BAR PP 71213	0.315	0.174	1.813	0.070	-0.025	0.655	Adelphia, NJ	-0.052	-0.345	0.248	0.154
BAR PP 7236V	0.991	0.174	5.707	0.000	0.650	1.331	Adelphia, NJ	0.520	0.214	0.830	0.188
BAR PP 7309V	-0.231	0.174	-1.333	0.182	-0.572	0.109	Adelphia, NJ	-0.361	-0.658	-0.059	0.172
BAR PP 79366	1.815	0.174	10.454	0.000	1.475	2.155	Adelphia, NJ	0.965	0.660	1.274	0.219
BAR PP 79494	0.417	0.174	2.400	0.016	0.076	0.757	Adelphia, NJ	0.002	-0.290	0.296	0.184
BAR PP 7K426	0.287	0.174	1.653	0.098	-0.053	0.627	Adelphia, NJ	0.067	-0.230	0.377	0.200
Babe	-0.500	0.174	-2.880	0.004	-0.840	-0.160	Adelphia, NJ	-0.430	-0.732	-0.136	0.183
Barserati (BAR PP 110358)	1.991	0.174	11.467	0.000	1.650	2.331	Adelphia, NJ	1.087	0.779	1.396	0.200
Barvette HGT®	1.083	0.174	6.240	0.000	0.743	1.424	Adelphia, NJ	0.517	0.216	0.815	0.173
Blue Devil	0.222	0.174	1.280	0.201	-0.118	0.562	Adelphia, NJ	-0.021	-0.313	0.270	0.167
Blue Gem (NAI-13-9)	0.935	0.174	5.387	0.000	0.595	1.275	Adelphia, NJ	0.422	0.134	0.733	0.176
Blue Knight	-2.194	0.174	-12.641	0.000	-2.535	-1.854	Adelphia, NJ	-1.505	-1.807	-1.196	0.196
Bombay (GO-22B23)	1.731	0.174	9.974	0.000	1.391	2.072	Adelphia, NJ	0.963	0.665	1.271	0.210
Cloud (GO-2425)	1.528	0.174	8.800	0.000	1.188	1.868	Adelphia, NJ	0.756	0.466	1.061	0.219
Comanche (NAI-14-176)	-1.176	0.174	-6.774	0.000	-1.516	-0.836	Adelphia, NJ	-0.901	-1.203	-0.600	0.209
DLFPS-340/3364	-0.972	0.174	-5.600	0.000	-1.312	-0.632	Adelphia, NJ	-0.733	-1.022	-0.436	0.154
DLFPS-340/3438	0.546	0.174	3.147	0.002	0.206	0.887	Adelphia, NJ	0.147	-0.144	0.446	0.170
DLFPS-340/3444	-1.815	0.174	-10.454	0.000	-2.155	-1.475	Adelphia, NJ	-1.234	-1.532	-0.932	0.201
DLFPS-340/3446	-0.324	0.174	-1.867	0.062	-0.664	0.016	Adelphia, NJ	-0.385	-0.683	-0.090	0.157
DLFPS-340/3455	-0.611	0.174	-3.520	0.000	-0.951	-0.271	Adelphia, NJ	-0.480	-0.782	-0.170	0.196
DLFPS-340/3494	-1.898	0.174	-10.934	0.000	-2.238	-1.558	Adelphia, NJ	-1.382	-1.675	-1.086	0.183
DLFPS-340/3500	1.269	0.174	7.307	0.000	0.928	1.609	Adelphia, NJ	0.630	0.336	0.923	0.159
DLFPS-340/3548	-0.685	0.174	-3.947	0.000	-1.025	-0.345	Adelphia, NJ	-0.608	-0.899	-0.315	0.162
DLFPS-340/3549	-0.954	0.174	-5.494	0.000	-1.294	-0.613	Adelphia, NJ	-0.752	-1.048	-0.455	0.169
DLFPS-340/3550	1.269	0.174	7.307	0.000	0.928	1.609	Adelphia, NJ	0.630	0.325	0.931	0.175
DLFPS-340/3551	0.843	0.174	4.854	0.000	0.502	1.183	Adelphia, NJ	0.346	0.051	0.638	0.161
DLFPS-340/3552	1.315	0.174	7.574	0.000	0.975	1.655	Adelphia, NJ	0.698	0.390	1.003	0.191
DLFPS-340/3553	1.426	0.174	8.214	0.000	1.086	1.766	Adelphia, NJ	0.669	0.371	0.976	0.168
DLFPS-340/3556	1.481	0.174	8.534	0.000	1.141	1.822	Adelphia, NJ	0.706	0.401	1.013	0.183
Dublin (PST-K15-157)	-0.852	0.174	-4.907	0.000	-1.192	-0.512	Adelphia, NJ	-0.725	-1.014	-0.427	0.166
Electric (PST-K11-118)	0.537	0.174	3.093	0.002	0.197	0.877	Adelphia, NJ	-0.001	-0.309	0.304	0.162
Finish Line (NAI-14-178)	-0.148	0.174	-0.853	0.393	-0.488	0.192	Adelphia, NJ	-0.295	-0.572	-0.003	0.164
Heartland (NAI-14-187)	-0.806	0.174	-4.640	0.000	-1.146	-0.465	Adelphia, NJ	-0.721	-1.023	-0.413	0.183
J-1138	1.352	0.174	7.787	0.000	1.012	1.692	Adelphia, NJ	0.650	0.352	0.944	0.198
J-1319	-0.398	0.174	-2.293	0.022	-0.738	-0.058	Adelphia, NJ	-0.412	-0.703	-0.121	0.160
J-2726	-0.352	0.174	-2.027	0.043	-0.692	-0.012	Adelphia, NJ	-0.355	-0.658	-0.049	0.180
Jersey (NAI-A16-3)	-0.093	0.174	-0.533	0.594	-0.433	0.248	Adelphia, NJ	-0.217	-0.503	0.074	0.147
KH3492	-0.111	0.174	-0.640	0.522	-0.451	0.229	Adelphia, NJ	-0.234	-0.531	0.069	0.164
Kenblue	-1.870	0.174	-10.774	0.000	-2.211	-1.530	Adelphia, NJ	-1.303	-1.601	-1.004	0.194
MVS-130	-0.787	0.174	-4.534	0.000	-1.127	-0.447	Adelphia, NJ	-0.667	-0.959	-0.363	0.173
Midnight	0.917	0.174	5.280	0.000	0.576	1.257	Adelphia, NJ	0.373	0.096	0.671	0.158
NAI-14-122	-1.074	0.174	-6.187	0.000	-1.414	-0.734	Adelphia, NJ	-0.819	-1.113	-0.516	0.179
NAI-14-128	-0.546	0.174	-3.147	0.002	-0.887	-0.206	Adelphia, NJ	-0.528	-0.834	-0.222	0.197
NAI-14-132	-0.667	0.174	-3.840	0.000	-1.007	-0.326	Adelphia, NJ	-0.516	-0.819	-0.217	0.164
NAI-15-80	-0.602	0.174	-3.467	0.001	-0.942	-0.262	Adelphia, NJ	-0.544	-0.842	-0.233	0.179
NK-1	0.185	0.174	1.067	0.286	-0.155	0.525	Adelphia, NJ	-0.107	-0.397	0.190	0.162
New Moon (PST-K15-177)	-1.139	0.174	-6.560	0.000	-1.479	-0.799	Adelphia, NJ	-0.929	-1.225	-0.624	0.175
NuRush (J-3510)	1.352	0.174	7.787	0.000	1.012	1.692	Adelphia, NJ	0.699	0.403	0.999	0.163
Orion (PST-K13-143)	-0.907	0.174	-5.227	0.000	-1.248	-0.567	Adelphia, NJ	-0.754	-1.052	-0.443	0.185
PPG-KB 1131	0.759	0.174	4.374	0.000	0.419	1.100	Adelphia, NJ	0.185	-0.106	0.479	0.169
PPG-KB 1304	2.102	0.174	12.107	0.000	1.762	2.442	Adelphia, NJ	1.194	0.881	1.510	0.231
PPG-KB 1320	-2.954	0.174	-17.014	0.000	-3.294	-2.613	Adelphia, NJ	-2.138	-2.473	-1.816	0.237
PST-11-7	-1.537	0.174	-8.854	0.000	-1.877	-1.197	Adelphia, NJ	-1.101	-1.389	-0.799	0.183
PST-K13-141	0.556	0.174	3.200	0.001	0.215	0.896	Adelphia, NJ	0.081	-0.217	0.379	0.164
PST-K15-167	-0.472	0.174	-2.720	0.007	-0.812	-0.132	Adelphia, NJ	-0.539	-0.828	-0.258	0.182
PST-K15-172	1.148	0.174	6.614	0.000	0.808	1.488	Adelphia, NJ	0.481	0.194	0.786	0.175
PST-T14-39	0.241	0.174	1.387	0.166	-0.100	0.581	Adelphia, NJ	-0.079	-0.370	0.223	0.172
Paloma (PST-K13-139)	-2.148	0.174	-12.374	0.000	-2.488	-1.808	Adelphia, NJ	-1.563	-1.865	-1.264	0.198
Pivot	-0.194	0.174	-1.120	0.263	-0.535	0.146	Adelphia, NJ	-0.302	-0.589	-0.017	0.162
Prosperity	-1.194	0.174	-6.880	0.000	-1.535	-0.854	Adelphia, NJ	-0.921	-1.206	-0.620	0.168
RAD 553	-0.824	0.174	-4.747	0.000	-1.164	-0.484	Adelphia, NJ	-0.689	-0.992	-0.396	0.211
RAD-1776	-1.315	0.174	-7.574	0.000	-1.655	-0.975	Adelphia, NJ	-0.987	-1.282	-0.678	0.182
Selway	-0.213	0.174	-1.227	0.220	-0.553	0.127	Adelphia, NJ	-0.286	-0.589	0.010	0.178
Shamrock	-1.556	0.174	-8.960	0.000	-1.896	-1.215	Adelphia, NJ	-1.196	-1.490	-0.899	0.163
Skye	1.324	0.174	7.627	0.000	0.984	1.664	Adelphia, NJ	0.586	0.284	0.895	0.183
Star (GO-2628)	1.704	0.174	9.814	0.000	1.363	2.044	Adelphia, NJ	0.914	0.602	1.216	0.172
Syrah (LTP-11-41)	1.407	0.174	8.107	0.000	1.067	1.748	Adelphia, NJ	0.750	0.448	1.053	0.185
Twilight (NAI-13-132)	0.269	0.174	1.547	0.122	-0.072	0.609	Adelphia, NJ	-0.017	-0.313	0.284	0.165
United (NAI-13-14)	0.602	0.174	3.467	0.001	0.262	0.942	Adelphia, NJ	0.134	-0.156	0.433	0.177
Yellowstone (A12-7)	-0.694	0.174	-4.000	0.000	-1.035	-0.354	Adelphia, NJ	-0.580	-0.867	-0.285	0.152
A10-280	1.456	0.163	8.927	0.000	1.136	1.775	Stillwater, OK	0.698	0.305	1.100	0.222
A11-26	0.767	0.163	4.702	0.000	0.447	1.086	Stillwater, OK	0.222	-0.166	0.603	0.205
A11-38	-0.344	0.163	-2.113	0.035	-0.664	-0.025	Stillwater, OK	-0.537	-0.918	-0.145	0.209
A11-40	0.644	0.163	3.953	0.000	0.325	0.964	Stillwater, OK	0.129	-0.245	0.517	0.213
A12-34	0.633	0.163	3.884	0.000	0.314	0.953	Stillwater, OK	0.126	-0.248	0.518	0.210
A13-1	1.156	0.163	7.087	0.000	0.836	1.475	Stillwater, OK	0.471	0.092	0.844	0.229
A15-6	0.789	0.163	4.838	0.000	0.469	1.108	Stillwater, OK	0.224	-0.174	0.597	0.223
A16-1	-0.400	0.163	-2.453	0.014	-0.720	-0.080	Stillwater, OK	-0.565	-0.946	-0.175	0.209
A16-17	1.100	0.163	6.747	0.000	0.780	1.420	Stillwater, OK	0.447	0.062	0.845	0.211
A16-2	0.244	0.163	1.499	0.134	-0.075	0.564	Stillwater, OK	-0.133	-0.515	0.239	0.207
A16-7	0.533	0.163	3.271	0.001	0.214	0.853	Stillwater, OK	0.068	-0.310	0.458	0.201
A99-2897	0.956	0.163	5.861	0.000	0.636	1.275	Stillwater, OK	0.338	-0.047	0.715	0.224
AKB3128	0.500	0.163	3.067	0.002	0.180	0.820	Stillwater, OK	0.019	-0.361	0.391	0.206
AKB3179	0.456	0.163	2.794	0.005	0.136	0.775	Stillwater, OK	-0.005	-0.378	0.362	0.192
AKB3241	0.422	0.163	2.590	0.010	0.103	0.742	Stillwater, OK	-0.018	-0.407	0.365	0.220
After Midnight	1.078	0.163	6.610	0.000	0.758	1.397	Stillwater, OK	0.426	0.053	0.820	0.215
Amaze (NAI-14-133)	-0.089	0.163	-0.545	0.586	-0.408	0.231	Stillwater, OK	-0.347	-0.722	0.031	0.211
Aviator II (NAI-15-84)	-0.211	0.163	-1.295	0.195	-0.531	0.108	Stillwater, OK	-0.452	-0.823	-0.057	0.212
BAR PP 71213	0.889	0.163	5.452	0.000	0.569	1.208	Stillwater, OK	0.283	-0.101	0.663	0.200
BAR PP 7236V	0.944	0.163	5.793	0.000	0.625	1.264	Stillwater, OK	0.338	-0.045	0.711	0.196
BAR PP 7309V	0.656	0.163	4.021	0.000	0.336	0.975	Stillwater, OK	0.144	-0.221	0.512	0.187
BAR PP 79366	1.089	0.163	6.678	0.000	0.769	1.408	Stillwater, OK	0.427	0.044	0.806	0.208
BAR PP 79494	1.067	0.163	6.542	0.000	0.747	1.386	Stillwater, OK	0.418	0.036	0.797	0.202
BAR PP 7K426	1.222	0.163	7.496	0.000	0.903	1.542	Stillwater, OK	0.522	0.148	0.909	0.200
Babe	0.400	0.163	2.453	0.014	0.080	0.720	Stillwater, OK	-0.036	-0.423	0.336	0.194
Barserati (BAR PP 110358)	1.478	0.163	9.064	0.000	1.158	1.797	Stillwater, OK	0.714	0.311	1.115	0.223
Barvette HGT®	1.044	0.163	6.406	0.000	0.725	1.364	Stillwater, OK	0.409	0.018	0.784	0.228
Blue Devil	0.578	0.163	3.544	0.000	0.258	0.897	Stillwater, OK	0.087	-0.312	0.471	0.221
Blue Gem (NAI-13-9)	0.744	0.163	4.566	0.000	0.425	1.064	Stillwater, OK	0.200	-0.189	0.588	0.223
Blue Knight	0.222	0.163	1.363	0.173	-0.097	0.542	Stillwater, OK	-0.165	-0.533	0.213	0.219
Bombay (GO-22B23)	1.111	0.163	6.815	0.000	0.792	1.431	Stillwater, OK	0.462	0.078	0.851	0.221
Cloud (GO-2425)	1.067	0.163	6.542	0.000	0.747	1.386	Stillwater, OK	0.429	0.054	0.807	0.197
Comanche (NAI-14-176)	-0.600	0.163	-3.680	0.000	-0.920	-0.280	Stillwater, OK	-0.718	-1.109	-0.330	0.259
DLFPS-340/3364	0.789	0.163	4.838	0.000	0.469	1.108	Stillwater, OK	0.209	-0.181	0.580	0.219
DLFPS-340/3438	0.389	0.163	2.385	0.017	0.069	0.708	Stillwater, OK	-0.050	-0.429	0.321	0.225
DLFPS-340/3444	0.422	0.163	2.590	0.010	0.103	0.742	Stillwater, OK	-0.008	-0.387	0.374	0.217
DLFPS-340/3446	0.189	0.163	1.159	0.247	-0.131	0.508	Stillwater, OK	-0.171	-0.542	0.198	0.199
DLFPS-340/3455	0.389	0.163	2.385	0.017	0.069	0.708	Stillwater, OK	-0.035	-0.412	0.331	0.197
DLFPS-340/3494	0.567	0.163	3.476	0.001	0.247	0.886	Stillwater, OK	0.069	-0.319	0.451	0.212
DLFPS-340/3500	0.900	0.163	5.520	0.000	0.580	1.220	Stillwater, OK	0.300	-0.092	0.686	0.205
DLFPS-340/3548	0.133	0.163	0.818	0.413	-0.186	0.453	Stillwater, OK	-0.225	-0.597	0.146	0.193
DLFPS-340/3549	0.156	0.163	0.954	0.340	-0.164	0.475	Stillwater, OK	-0.195	-0.572	0.167	0.195
DLFPS-340/3550	0.689	0.163	4.225	0.000	0.369	1.008	Stillwater, OK	0.151	-0.218	0.530	0.194
DLFPS-340/3551	0.911	0.163	5.588	0.000	0.592	1.231	Stillwater, OK	0.312	-0.080	0.710	0.202
DLFPS-340/3552	0.756	0.163	4.634	0.000	0.436	1.075	Stillwater, OK	0.209	-0.171	0.597	0.209
DLFPS-340/3553	0.900	0.163	5.520	0.000	0.580	1.220	Stillwater, OK	0.302	-0.087	0.682	0.212
DLFPS-340/3556	0.933	0.163	5.724	0.000	0.614	1.253	Stillwater, OK	0.314	-0.073	0.704	0.223
Dublin (PST-K15-157)	0.311	0.163	1.908	0.056	-0.008	0.631	Stillwater, OK	-0.091	-0.461	0.280	0.206
Electric (PST-K11-118)	0.844	0.163	5.179	0.000	0.525	1.164	Stillwater, OK	0.258	-0.128	0.634	0.202
Finish Line (NAI-14-178)	0.122	0.163	0.750	0.453	-0.197	0.442	Stillwater, OK	-0.218	-0.587	0.163	0.211
Heartland (NAI-14-187)	0.200	0.163	1.227	0.220	-0.120	0.520	Stillwater, OK	-0.182	-0.573	0.194	0.211
J-1138	1.011	0.163	6.201	0.000	0.692	1.331	Stillwater, OK	0.374	-0.002	0.748	0.202
J-1319	-0.111	0.163	-0.681	0.496	-0.431	0.208	Stillwater, OK	-0.381	-0.771	-0.014	0.227
J-2726	0.322	0.163	1.976	0.048	0.003	0.642	Stillwater, OK	-0.085	-0.451	0.289	0.191
Jersey (NAI-A16-3)	0.544	0.163	3.339	0.001	0.225	0.864	Stillwater, OK	0.059	-0.322	0.438	0.225
KH3492	0.633	0.163	3.884	0.000	0.314	0.953	Stillwater, OK	0.137	-0.248	0.521	0.215
Kenblue	-0.067	0.163	-0.409	0.683	-0.386	0.253	Stillwater, OK	-0.354	-0.746	0.042	0.205
MVS-130	0.200	0.163	1.227	0.220	-0.120	0.520	Stillwater, OK	-0.163	-0.527	0.210	0.194
Midnight	0.611	0.163	3.748	0.000	0.292	0.931	Stillwater, OK	0.120	-0.262	0.497	0.210
NAI-14-122	0.000	0.163	0.000	1.000	-0.320	0.320	Stillwater, OK	-0.309	-0.689	0.066	0.226
NAI-14-128	0.267	0.163	1.636	0.102	-0.053	0.586	Stillwater, OK	-0.126	-0.499	0.253	0.192
NAI-14-132	-0.378	0.163	-2.317	0.021	-0.697	-0.058	Stillwater, OK	-0.566	-0.944	-0.184	0.208
NAI-15-80	0.422	0.163	2.590	0.010	0.103	0.742	Stillwater, OK	-0.021	-0.407	0.350	0.225
NK-1	0.667	0.163	4.089	0.000	0.347	0.986	Stillwater, OK	0.139	-0.233	0.508	0.201
New Moon (PST-K15-177)	0.300	0.163	1.840	0.066	-0.020	0.620	Stillwater, OK	-0.095	-0.481	0.272	0.204
NuRush (J-3510)	0.722	0.163	4.430	0.000	0.403	1.042	Stillwater, OK	0.183	-0.193	0.567	0.195
Orion (PST-K13-143)	0.200	0.163	1.227	0.220	-0.120	0.520	Stillwater, OK	-0.172	-0.552	0.202	0.202
PPG-KB 1131	0.867	0.163	5.316	0.000	0.547	1.186	Stillwater, OK	0.274	-0.099	0.659	0.205
PPG-KB 1304	0.844	0.163	5.179	0.000	0.525	1.164	Stillwater, OK	0.260	-0.126	0.638	0.206
PPG-KB 1320	-1.089	0.163	-6.678	0.000	-1.408	-0.769	Stillwater, OK	-1.079	-1.488	-0.664	0.257
PST-11-7	0.633	0.163	3.884	0.000	0.314	0.953	Stillwater, OK	0.112	-0.257	0.486	0.189
PST-K13-141	0.922	0.163	5.656	0.000	0.603	1.242	Stillwater, OK	0.301	-0.084	0.678	0.218
PST-K15-167	0.222	0.163	1.363	0.173	-0.097	0.542	Stillwater, OK	-0.160	-0.542	0.210	0.214
PST-K15-172	0.733	0.163	4.498	0.000	0.414	1.053	Stillwater, OK	0.175	-0.200	0.560	0.201
PST-T14-39	0.633	0.163	3.884	0.000	0.314	0.953	Stillwater, OK	0.119	-0.276	0.501	0.211
Paloma (PST-K13-139)	0.000	0.163	0.000	1.000	-0.320	0.320	Stillwater, OK	-0.316	-0.694	0.047	0.206
Pivot	-0.411	0.163	-2.521	0.012	-0.731	-0.092	Stillwater, OK	-0.572	-0.949	-0.189	0.228
Prosperity	-0.389	0.163	-2.385	0.017	-0.708	-0.069	Stillwater, OK	-0.574	-0.961	-0.191	0.217
RAD 553	0.600	0.163	3.680	0.000	0.280	0.920	Stillwater, OK	0.091	-0.297	0.466	0.204
RAD-1776	0.611	0.163	3.748	0.000	0.292	0.931	Stillwater, OK	0.099	-0.270	0.488	0.210
Selway	0.589	0.163	3.612	0.000	0.269	0.908	Stillwater, OK	0.072	-0.301	0.443	0.205
Shamrock	0.211	0.163	1.295	0.195	-0.108	0.531	Stillwater, OK	-0.162	-0.539	0.231	0.211
Skye	0.967	0.163	5.929	0.000	0.647	1.286	Stillwater, OK	0.343	-0.028	0.734	0.195
Star (GO-2628)	1.144	0.163	7.019	0.000	0.825	1.464	Stillwater, OK	0.482	0.102	0.860	0.226
Syrah (LTP-11-41)	0.556	0.163	3.407	0.001	0.236	0.875	Stillwater, OK	0.075	-0.311	0.442	0.198
Twilight (NAI-13-132)	0.378	0.163	2.317	0.021	0.058	0.697	Stillwater, OK	-0.059	-0.428	0.317	0.203
United (NAI-13-14)	0.722	0.163	4.430	0.000	0.403	1.042	Stillwater, OK	0.186	-0.198	0.580	0.218
Yellowstone (A12-7)	0.400	0.163	2.453	0.014	0.080	0.720	Stillwater, OK	-0.035	-0.417	0.336	0.208
A10-280	-0.827	0.198	-4.171	0.000	-1.215	-0.438	Logan, UT	-0.245	-0.497	0.004	0.141
A11-26	-0.400	0.198	-2.018	0.044	-0.788	-0.012	Logan, UT	0.083	-0.176	0.317	0.142
A11-38	-0.667	0.198	-3.363	0.001	-1.055	-0.278	Logan, UT	0.006	-0.250	0.266	0.143
A11-40	-0.467	0.198	-2.354	0.019	-0.855	-0.078	Logan, UT	-0.211	-0.480	0.044	0.138
A12-34	-0.213	0.198	-1.076	0.282	-0.602	0.175	Logan, UT	0.175	-0.092	0.431	0.160
A13-1	0.067	0.198	0.336	0.737	-0.322	0.455	Logan, UT	0.131	-0.122	0.374	0.155
A15-6	-0.347	0.198	-1.749	0.080	-0.735	0.042	Logan, UT	-0.071	-0.328	0.183	0.168
A16-1	-0.653	0.198	-3.296	0.001	-1.042	-0.265	Logan, UT	-0.184	-0.447	0.076	0.141
A16-17	-0.427	0.198	-2.153	0.031	-0.815	-0.038	Logan, UT	-0.137	-0.380	0.112	0.150
A16-2	-0.493	0.198	-2.489	0.013	-0.882	-0.105	Logan, UT	-0.253	-0.508	-0.003	0.155
A16-7	-1.120	0.198	-5.651	0.000	-1.508	-0.732	Logan, UT	-0.326	-0.586	-0.071	0.151
A99-2897	-0.347	0.198	-1.749	0.080	-0.735	0.042	Logan, UT	0.115	-0.145	0.364	0.162
AKB3128	-0.373	0.198	-1.884	0.060	-0.762	0.015	Logan, UT	-0.069	-0.330	0.180	0.168
AKB3179	-1.120	0.198	-5.651	0.000	-1.508	-0.732	Logan, UT	-0.144	-0.402	0.112	0.144
AKB3241	0.120	0.198	0.605	0.545	-0.268	0.508	Logan, UT	0.133	-0.102	0.371	0.152
After Midnight	-0.520	0.198	-2.623	0.009	-0.908	-0.132	Logan, UT	-0.164	-0.418	0.083	0.174
Amaze (NAI-14-133)	-0.387	0.198	-1.951	0.051	-0.775	0.002	Logan, UT	0.144	-0.106	0.397	0.176
Aviator II (NAI-15-84)	-0.133	0.198	-0.673	0.501	-0.522	0.255	Logan, UT	0.099	-0.146	0.348	0.138
BAR PP 71213	-1.053	0.198	-5.314	0.000	-1.442	-0.665	Logan, UT	-0.484	-0.746	-0.237	0.143
BAR PP 7236V	-0.480	0.198	-2.422	0.015	-0.868	-0.092	Logan, UT	-0.132	-0.368	0.114	0.127
BAR PP 7309V	-0.133	0.198	-0.673	0.501	-0.522	0.255	Logan, UT	-0.232	-0.491	0.015	0.179
BAR PP 79366	-0.400	0.198	-2.018	0.044	-0.788	-0.012	Logan, UT	-0.020	-0.269	0.223	0.130
BAR PP 79494	-0.760	0.198	-3.834	0.000	-1.148	-0.372	Logan, UT	-0.143	-0.390	0.096	0.134
BAR PP 7K426	-0.467	0.198	-2.354	0.019	-0.855	-0.078	Logan, UT	-0.177	-0.421	0.066	0.142
Babe	-0.587	0.198	-2.960	0.003	-0.975	-0.198	Logan, UT	-0.140	-0.387	0.106	0.135
Barserati (BAR PP 110358)	-1.027	0.198	-5.180	0.000	-1.415	-0.638	Logan, UT	-0.190	-0.444	0.057	0.154
Barvette HGT®	-0.427	0.198	-2.153	0.031	-0.815	-0.038	Logan, UT	-0.209	-0.455	0.047	0.153
Blue Devil	-0.813	0.198	-4.103	0.000	-1.202	-0.425	Logan, UT	-0.070	-0.336	0.183	0.171
Blue Gem (NAI-13-9)	0.040	0.198	0.202	0.840	-0.348	0.428	Logan, UT	0.025	-0.223	0.273	0.165
Blue Knight	-0.773	0.198	-3.902	0.000	-1.162	-0.385	Logan, UT	-0.285	-0.540	-0.039	0.153
Bombay (GO-22B23)	0.960	0.198	4.843	0.000	0.572	1.348	Logan, UT	0.439	0.202	0.689	0.127
Cloud (GO-2425)	0.360	0.198	1.816	0.069	-0.028	0.748	Logan, UT	0.446	0.201	0.705	0.195
Comanche (NAI-14-176)	-0.547	0.198	-2.758	0.006	-0.935	-0.158	Logan, UT	-0.156	-0.414	0.104	0.145
DLFPS-340/3364	-1.533	0.198	-7.736	0.000	-1.922	-1.145	Logan, UT	-0.520	-0.772	-0.268	0.145
DLFPS-340/3438	-0.293	0.198	-1.480	0.139	-0.682	0.095	Logan, UT	0.035	-0.223	0.279	0.156
DLFPS-340/3444	-0.800	0.198	-4.036	0.000	-1.188	-0.412	Logan, UT	-0.200	-0.448	0.040	0.143
DLFPS-340/3446	-0.093	0.198	-0.471	0.638	-0.482	0.295	Logan, UT	0.131	-0.111	0.376	0.169
DLFPS-340/3455	-0.867	0.198	-4.372	0.000	-1.255	-0.478	Logan, UT	0.045	-0.200	0.293	0.182
DLFPS-340/3494	0.107	0.198	0.538	0.590	-0.282	0.495	Logan, UT	0.101	-0.152	0.352	0.171
DLFPS-340/3500	-0.133	0.198	-0.673	0.501	-0.522	0.255	Logan, UT	-0.029	-0.281	0.218	0.153
DLFPS-340/3548	-0.427	0.198	-2.153	0.031	-0.815	-0.038	Logan, UT	0.173	-0.091	0.431	0.167
DLFPS-340/3549	-0.973	0.198	-4.911	0.000	-1.362	-0.585	Logan, UT	-0.309	-0.569	-0.054	0.146
DLFPS-340/3550	0.507	0.198	2.556	0.011	0.118	0.895	Logan, UT	0.494	0.242	0.763	0.175
DLFPS-340/3551	0.347	0.198	1.749	0.080	-0.042	0.735	Logan, UT	0.433	0.185	0.678	0.151
DLFPS-340/3552	0.493	0.198	2.489	0.013	0.105	0.882	Logan, UT	0.384	0.131	0.640	0.169
DLFPS-340/3553	-0.520	0.198	-2.623	0.009	-0.908	-0.132	Logan, UT	-0.173	-0.415	0.072	0.144
DLFPS-340/3556	-0.507	0.198	-2.556	0.011	-0.895	-0.118	Logan, UT	0.150	-0.104	0.408	0.160
Dublin (PST-K15-157)	-0.907	0.198	-4.574	0.000	-1.295	-0.518	Logan, UT	-0.039	-0.309	0.225	0.162
Electric (PST-K11-118)	-0.467	0.198	-2.354	0.019	-0.855	-0.078	Logan, UT	0.052	-0.202	0.303	0.155
Finish Line (NAI-14-178)	-0.307	0.198	-1.547	0.122	-0.695	0.082	Logan, UT	-0.245	-0.502	0.010	0.130
Heartland (NAI-14-187)	-0.040	0.198	-0.202	0.840	-0.428	0.348	Logan, UT	-0.024	-0.284	0.236	0.152
J-1138	-0.987	0.198	-4.978	0.000	-1.375	-0.598	Logan, UT	-0.172	-0.442	0.084	0.161
J-1319	-1.187	0.198	-5.987	0.000	-1.575	-0.798	Logan, UT	-0.338	-0.594	-0.091	0.188
J-2726	-0.987	0.198	-4.978	0.000	-1.375	-0.598	Logan, UT	-0.130	-0.392	0.123	0.164
Jersey (NAI-A16-3)	-0.453	0.198	-2.287	0.022	-0.842	-0.065	Logan, UT	-0.086	-0.325	0.163	0.153
KH3492	-0.933	0.198	-4.709	0.000	-1.322	-0.545	Logan, UT	-0.148	-0.397	0.098	0.157
Kenblue	-1.627	0.198	-8.207	0.000	-2.015	-1.238	Logan, UT	-0.449	-0.700	-0.207	0.168
MVS-130	-0.227	0.198	-1.144	0.253	-0.615	0.162	Logan, UT	-0.033	-0.281	0.208	0.136
Midnight	-0.627	0.198	-3.162	0.002	-1.015	-0.238	Logan, UT	-0.144	-0.385	0.100	0.124
NAI-14-122	-0.053	0.198	-0.269	0.788	-0.442	0.335	Logan, UT	0.221	-0.036	0.476	0.149
NAI-14-128	-0.440	0.198	-2.220	0.026	-0.828	-0.052	Logan, UT	0.056	-0.204	0.303	0.177
NAI-14-132	-0.160	0.198	-0.807	0.420	-0.548	0.228	Logan, UT	0.101	-0.139	0.354	0.171
NAI-15-80	-0.787	0.198	-3.969	0.000	-1.175	-0.398	Logan, UT	-0.290	-0.547	-0.036	0.133
NK-1	-0.427	0.198	-2.153	0.031	-0.815	-0.038	Logan, UT	-0.425	-0.677	-0.174	0.128
New Moon (PST-K15-177)	-0.280	0.198	-1.413	0.158	-0.668	0.108	Logan, UT	0.425	0.163	0.681	0.158
NuRush (J-3510)	-0.173	0.198	-0.874	0.382	-0.562	0.215	Logan, UT	0.055	-0.183	0.292	0.168
Orion (PST-K13-143)	0.067	0.198	0.336	0.737	-0.322	0.455	Logan, UT	0.076	-0.162	0.322	0.192
PPG-KB 1131	-0.213	0.198	-1.076	0.282	-0.602	0.175	Logan, UT	0.206	-0.046	0.464	0.160
PPG-KB 1304	-0.053	0.198	-0.269	0.788	-0.442	0.335	Logan, UT	0.320	0.062	0.578	0.146
PPG-KB 1320	-0.827	0.198	-4.171	0.000	-1.215	-0.438	Logan, UT	-0.158	-0.409	0.090	0.137
PST-11-7	-1.493	0.198	-7.534	0.000	-1.882	-1.105	Logan, UT	-0.484	-0.764	-0.218	0.162
PST-K13-141	-0.227	0.198	-1.144	0.253	-0.615	0.162	Logan, UT	0.128	-0.126	0.387	0.157
PST-K15-167	-1.400	0.198	-7.063	0.000	-1.788	-1.012	Logan, UT	-0.324	-0.608	-0.050	0.158
PST-K15-172	-0.867	0.198	-4.372	0.000	-1.255	-0.478	Logan, UT	-0.077	-0.330	0.180	0.152
PST-T14-39	-0.613	0.198	-3.094	0.002	-1.002	-0.225	Logan, UT	0.053	-0.204	0.309	0.162
Paloma (PST-K13-139)	-0.373	0.198	-1.884	0.060	-0.762	0.015	Logan, UT	0.304	0.045	0.558	0.167
Pivot	0.107	0.198	0.538	0.590	-0.282	0.495	Logan, UT	-0.036	-0.277	0.205	0.187
Prosperity	0.173	0.198	0.874	0.382	-0.215	0.562	Logan, UT	0.399	0.157	0.637	0.140
RAD 553	-0.133	0.198	-0.673	0.501	-0.522	0.255	Logan, UT	-0.039	-0.291	0.217	0.167
RAD-1776	-0.240	0.198	-1.211	0.226	-0.628	0.148	Logan, UT	0.097	-0.153	0.340	0.134
Selway	-0.453	0.198	-2.287	0.022	-0.842	-0.065	Logan, UT	0.145	-0.099	0.387	0.173
Shamrock	-0.600	0.198	-3.027	0.002	-0.988	-0.212	Logan, UT	-0.191	-0.429	0.050	0.153
Skye	0.333	0.198	1.682	0.093	-0.055	0.722	Logan, UT	0.320	0.074	0.566	0.179
Star (GO-2628)	0.373	0.198	1.884	0.060	-0.015	0.762	Logan, UT	0.451	0.196	0.711	0.165
Syrah (LTP-11-41)	-0.107	0.198	-0.538	0.590	-0.495	0.282	Logan, UT	0.036	-0.217	0.287	0.142
Twilight (NAI-13-132)	-0.187	0.198	-0.942	0.346	-0.575	0.202	Logan, UT	-0.029	-0.284	0.229	0.137
United (NAI-13-14)	0.000	0.198	0.000	1.000	-0.388	0.388	Logan, UT	0.091	-0.159	0.346	0.177
Yellowstone (A12-7)	-0.413	0.198	-2.085	0.037	-0.802	-0.025	Logan, UT	0.087	-0.160	0.338	0.133
